# Supplementary material for: Bioactive Nanofiber-Based Conduits in a Peripheral Nerve Gap Management—An Animal Model Study
Source: Int J Mol Sci. 2021 May 25;22(11):5588. doi: 10.3390/ijms22115588 (PMC8197537; doi:10.3390/ijms22115588)
Supplement: Supplementary file 1 [file ijms-22-05588-s001.zip]

Archive with 1 entries (1 files):
- ijms-1215335-supplementary.pdf
